# Supplementary material for: Thermal conditioning of quail embryos has transgenerational and reversible long-term effects
Source: J Anim Sci Biotechnol. 2023 Oct 3;14:124. doi: 10.1186/s40104-023-00924-2 (PMC10546792; doi:10.1186/s40104-023-00924-2)
Supplement: Supplementary file 1 — Additional file 1: Supplementary Table 1. Statistical parameters for the transgenerational analysis. Supplementary Table 2. Multigenerational analysis results. Supplementary Table 3. Intergenerational analysis results. Supplementary Table 4. Transgenerational analysis results. Supplementary Table 5. Blood parameters analysis results. Supplementary Table 6. G5–G7 results. Supplementary Fig. 1. Description of the breeding strategy. Supplementary Fig. 2. Pairwise Fst values between lines. [file 40104_2023_924_MOESM1_ESM.zip]

Archive with 2 entries (2 files):
- Vitorino Carvalho et al_Supplementary Information.docx
- Vitorino Carvalho et al_Supplementary Tables.xlsx
